# Supplementary material for: Sociodemographic Characteristics and Dietary Choices as Determinants of Climate Change Understanding and Concern in Saudi Arabia
Source: Int J Environ Res Public Health. 2021 Oct 10;18(20):10605. doi: 10.3390/ijerph182010605 (PMC8535203; doi:10.3390/ijerph182010605)
Supplement: Supplementary file 1 [file ijerph-18-10605-s001.zip]

Archive with 1 entries (1 files):
- ijerph-1366261-supplementary.pdf
